# Supplementary material for: Deep R-gene discovery in HLB resistant wild Australian limes uncovers evolutionary features and potentially important loci for hybrid breeding
Source: Front Plant Sci. 2025 Jan 29;15:1503030. doi: 10.3389/fpls.2024.1503030 (PMC11831368; doi:10.3389/fpls.2024.1503030)
Supplement: Supplementary file 2 [file SupplementaryFile2.xlsx]

## Sheet: Clementina (Wang 2016)
Table S3. Blast result of C. clementine NBARC genes identified in this study versus Wang et al.'s (2016) study.
query acc.	subject acc.	% identity	alignment length	mismatches	gap opens	q. start	q. end	s. start	s. end	evalue	bit score
cc_PAC_20785454	g8087.t1	98.407	816	6	1	1	809	1	816	0	1632
cc_PAC_20785472	g5286.t1	78.942	964	130	11	1	898	1	957	0	1465
cc_PAC_20785475	g10011.t1	86.258	1288	81	6	1	1192	1	1288	0	2115
cc_PAC_20785477	g10010.t1	93.029	875	20	2	3	836	193	1067	0	1632
cc_PAC_20785487	g5291.t1	100	878	0	0	1	878	1	878	0	1783
cc_PAC_20785516	g9371.t1	100	829	0	0	1	829	1	829	0	1702
cc_PAC_20785531	g1019.t1	97.374	457	4	1	137	593	129	577	0	921
cc_PAC_20785660	g5982.t1	97.884	709	11	2	1	709	1	705	0	1399
cc_PAC_20785811	g5313.t1	100	915	0	0	1	915	1	915	0	1857
cc_PAC_20785870	g7928.t1	81.897	928	65	5	1	833	1	920	0	1474
cc_PAC_20786012	g7928.t1	77.239	949	132	5	6	901	7	924	0	1416
cc_PAC_20786065	g5286.t1	87.648	931	61	5	1	887	1	921	0	1617
cc_PAC_20786071	g4312.t1	100	892	0	0	1	892	1	892	0	1825
cc_PAC_20786188	g4746.t1	82.716	891	47	6	1	784	1	891	0	1426
cc_PAC_20786190	g10025.t1	99.587	969	4	0	1	969	1	969	0	1961
cc_PAC_20786450	g7519.t1	89.2	963	65	5	1	925	1	962	0	1701
cc_PAC_20786523	g8128.t1	90.634	1057	30	6	1	990	1	1055	0	1891
cc_PAC_20786683	g54.t1	100	984	0	0	1	984	1	984	0	2018
cc_PAC_20786759	g8082.t1	99.874	794	1	0	1	794	1	794	0	1618
cc_PAC_20786766	g8003.t1	98.022	809	0	1	1	793	1	809	0	1598
cc_PAC_20786767	g10569.t2	97.701	870	14	1	1	864	1	870	0	1724
cc_PAC_20786776	g5333.t1	100	552	0	0	1	552	1	552	0	1125
cc_PAC_20786815	g10560.t1	98.79	496	0	1	1	496	1	490	0	1001
cc_PAC_20786937	g8034.t1	99.88	830	1	0	1	830	1	830	0	1691
cc_PAC_20786949	g8054.t1	79.408	743	71	6	1	663	1	741	0	1095
cc_PAC_20786990	g5317.t1	97.164	952	2	2	1	927	1	952	0	1867
cc_PAC_20787045	g4844.t1	99.327	891	0	1	1	885	1	891	0	1805
cc_PAC_20787062	g8003.t1	82.02	812	125	6	1	794	1	809	0	1280
cc_PAC_20787088	g4857.t1	100	916	0	0	1	916	1	916	0	1875
cc_PAC_20787113	g7519.t1	100	961	0	0	1	961	1	961	0	1959
cc_PAC_20787177	g8010.t1	98.369	797	11	2	1	796	1	796	0	1579
cc_PAC_20787352	g5972.t1	93.649	929	21	1	1	929	1	891	0	1744
cc_PAC_20787446	g4861.t1	99.579	950	4	0	1	950	1	950	0	1929
cc_PAC_20787552	g10955.t1	100	905	0	0	1	905	204	1108	0	1874
cc_PAC_20787597	g6768.t1	100	762	0	0	1	762	1	762	0	1565
cc_PAC_20787622	g10026.t1	100	966	0	0	1	966	1	966	0	1963
cc_PAC_20787724	g8007.t1	100	798	0	0	1	798	1	798	0	1620
cc_PAC_20787795	g10480.t1	100	890	0	0	1	890	1	890	0	1806
cc_PAC_20787804	g1521.t1	100	892	0	0	1	892	1	892	0	1813
cc_PAC_20787871	g8070.t1	100	800	0	0	1	800	1	800	0	1635
cc_PAC_20787885	g5308.t1	88.394	965	37	5	1	890	1	965	0	1689
cc_PAC_20788009	g4016.t1	96.197	973	0	1	1	936	1	973	0	1895
cc_PAC_20788084	g5300.t2	95.908	953	0	1	1	914	1	953	0	1852
cc_PAC_20788086	g11133.t1	98.422	1458	0	1	1	1458	1	1435	0	2926
cc_PAC_20788094	g4304.t1	100	895	0	0	1	895	1	895	0	1808
cc_PAC_20788237	g5161.t1	100	807	0	0	1	807	1	807	0	1657
cc_PAC_20788284	g8075.t1	100	772	0	0	1	772	1	772	0	1578
cc_PAC_20788369	g1526.t1	99.094	883	1	1	1	883	1	876	0	1771
cc_PAC_20788413	g8018.t1	100	802	0	0	1	802	1	802	0	1629
cc_PAC_20788460	g5695.t1	97.413	1237	0	1	1	1205	1	1237	0	2459
cc_PAC_20788476	g8027.t1	91.422	921	49	5	1	894	1	918	0	1595
cc_PAC_20788493	g8060.t1	98.736	791	1	1	1	782	21	811	0	1590
cc_PAC_20788503	g1553.t1	100	892	0	0	1	892	1	892	0	1812
cc_PAC_20788596	g3684.t1	100	1166	0	0	1	1166	1	1166	0	2384
cc_PAC_20788609	g8078.t1	97.07	785	0	1	1	762	1	785	0	1547
cc_PAC_20788708	g7552.t1	97.603	1043	12	3	1	1035	1	1038	0	2057
cc_PAC_20788777	g5328.t1	99.875	799	1	0	1	799	1	799	0	1616
cc_PAC_20788790	g8010.t1	100	796	0	0	1	796	1	796	0	1614
cc_PAC_20788816	g9219.t1	93.387	1119	1	2	1	1046	1	1119	0	2118
cc_PAC_20788826	g7293.t1	98.87	708	7	1	1	708	9	715	0	1402
cc_PAC_20788855	g5286.t1	92.243	954	40	2	1	953	1	921	0	1766
cc_PAC_20788943	g4845.t1	76.298	578	49	8	9	580	141	636	0	846
cc_PAC_20789147	g8078.t1	99.455	367	2	0	345	711	419	785	0	752
cc_PAC_20789267	g5694.t1	100	1074	0	0	1	1074	1	1074	0	2196
cc_PAC_20789277	g8084.t1	97.211	753	1	1	1	733	1	753	0	1476
cc_PAC_20789280	g8054.t1	100	775	0	0	1	775	1	775	0	1582
cc_PAC_20789293	g6547.t1	100	645	0	0	1	645	1	645	0	1323
cc_PAC_20789463	g6971.t1	98.543	892	9	1	1	892	145	1032	0	1781
cc_PAC_20789465	g779.t1	99.784	926	2	0	1	926	1	926	0	1880
cc_PAC_20789492	g1933.t1	99.828	581	1	0	15	595	1	581	0	1199
cc_PAC_20789725	g6027.t1	99.885	871	1	0	1	871	1	871	0	1785
cc_PAC_20789997	g4289.t1	100	1079	0	0	1	1079	85	1163	0	2171
cc_PAC_20790057	g1919.t1	99.885	866	1	0	1	866	1	866	0	1774
cc_PAC_20790303	g1938.t1	98.573	841	1	1	1	830	1	841	0	1686
cc_PAC_20790459	g1917.t1	98.491	530	3	1	1	530	1	525	0	1074
cc_PAC_20790721	g4290.t1	100	1412	0	0	51	1462	14	1425	0	2877
cc_PAC_20792453	g7776.t1	100	1250	0	0	1	1250	1	1250	0	2543
cc_PAC_20792539	g1939.t1	99.641	836	3	0	16	851	25	860	0	1711
cc_PAC_20792747	g8714.t1	96.786	809	1	2	1	784	140	948	0	1583
cc_PAC_20793640	g11444.t1	100	971	0	0	1	971	1	971	0	1984
cc_PAC_20793952	g82.t1	100	1066	0	0	1	1066	1	1066	0	2179
cc_PAC_20793995	g92.t1	100	1075	0	0	1	1075	1	1075	0	2183
cc_PAC_20794482	g10155.t1	100	859	0	0	1	859	49	907	0	1759
cc_PAC_20794674	g12429.t1	94.737	855	41	2	146	996	1	855	0	1632
cc_PAC_20794719	g11450.t1	100	976	0	0	1	976	1	976	0	1993
cc_PAC_20794844	g9118.t1	85.58	742	71	4	1	729	1	719	0	1235
cc_PAC_20795120	g1343.t1	97.382	993	0	1	1	967	362	1354	0	1969
cc_PAC_20795145	g9120.t1	93.427	852	26	3	1	829	1	845	0	1582
cc_PAC_20795174	g1710.t1	99.86	713	1	0	31	743	156	868	0	1455
cc_PAC_20795881	g7205.t1	100	1024	0	0	1	1024	1	1024	0	2106
cc_PAC_20796050	g9118.t1	95.531	895	0	1	1	855	1	895	0	1717
cc_PAC_20796205	g8807.t1	97.368	1064	24	1	1	1060	1	1064	0	2096
cc_PAC_20796217	g8364.t1	100	646	0	0	2	647	115	760	0	1325
cc_PAC_20796583	g4367.t2	100	928	0	0	1	928	1	928	0	1891
cc_PAC_20797441	g7703.t1	100	774	0	0	1	774	1	774	0	1578
cc_PAC_20797957	g10064.t1	100	1438	0	0	1	1438	1	1438	0	2939
cc_PAC_20797980	g4377.t1	92.955	951	40	2	1	949	1	926	0	1767
cc_PAC_20798378	g4369.t1	97.516	1127	2	2	1	1101	1	1127	0	2214
cc_PAC_20798977	g5352.t1	100	880	0	0	1	880	1	880	0	1786
cc_PAC_20799290	g7081.t1	99.439	892	0	1	1	887	1	892	0	1803
cc_PAC_20799291	g7082.t1	94.987	798	2	3	1	767	25	815	0	1488
cc_PAC_20799317	g3322.t1	98.178	933	0	1	1	933	1	916	0	1881
cc_PAC_20799319	g3321.t1	100	414	0	0	1	414	1	414	0	842
cc_PAC_20799321	g7928.t1	95	920	40	2	1	914	1	920	0	1759
cc_PAC_20799325	g11390.t1	100	1034	0	0	1	1034	1	1034	0	2114
cc_PAC_20799363	g11511.t1	96.766	773	5	2	1	773	1	753	0	1514
cc_PAC_20799402	g11607.t1	98.913	736	8	0	1	736	1	736	0	1490
cc_PAC_20799505	g3348.t1	100	891	0	0	5	895	1	891	0	1821
cc_PAC_20799541	g3916.t1	96.577	555	7	2	25	567	24	578	0	1094
cc_PAC_20799548	g10251.t1	100	930	0	0	1	930	1	930	0	1906
cc_PAC_20799564	g11583.t1	100	899	0	0	1	899	1	899	0	1845
cc_PAC_20799565	g11609.t1	96.813	910	9	3	1	908	1	892	0	1791
cc_PAC_20799572	g11685.t1	100	892	0	0	1	892	1	892	0	1838
cc_PAC_20799641	g4556.t1	100	881	0	0	1	881	1	881	0	1820
cc_PAC_20799670	g11681.t1	91.904	457	12	3	1	432	1	457	0	845
cc_PAC_20799674	g10253.t1	100	929	0	0	1	929	1	929	0	1897
cc_PAC_20799675	g1754.t1	91.358	810	28	4	1	802	1	776	0	1465
cc_PAC_20799746	g11578.t1	78.756	659	96	4	1	626	1	648	0	1014
cc_PAC_20799749	g3345.t1	96.387	1107	1	2	1	1068	1	1107	0	2145
cc_PAC_20799757	g11605.t1	100	904	0	0	1	904	1	904	0	1848
cc_PAC_20799760	g8973.t1	100	888	0	0	1	888	1	888	0	1818
cc_PAC_20799768	g11560.t1	100	864	0	0	1	864	1	864	0	1764
cc_PAC_20799863	g1772.t1	100	895	0	0	1	895	1	895	0	1831
cc_PAC_20799963	g1776.t1	100	879	0	0	1	879	1	879	0	1803
cc_PAC_20800033	g10696.t1	97.843	881	6	1	1	881	1	868	0	1747
cc_PAC_20800054	g11610.t1	99.883	857	1	0	1	857	1	857	0	1749
cc_PAC_20800085	g10252.t1	93.61	892	3	3	1	857	11	883	0	1692
cc_PAC_20800119	g2611.t1	94.946	831	0	2	1	795	184	1008	0	1583
cc_PAC_20800121	g2588.t1	72.986	422	102	1	1	410	65	486	0	641
cc_PAC_20800129	g135.t1	100	882	0	0	1	882	1	882	0	1805
cc_PAC_20800156	g11545.t1	100	902	0	0	1	902	1	902	0	1857
cc_PAC_20800173	g11576.t1	99.89	907	1	0	1	907	1	907	0	1862
cc_PAC_20800187	g3915.t1	98.74	873	1	1	1	863	1	873	0	1764
cc_PAC_20800226	g1784.t1	96.673	1082	0	1	1	1046	1	1082	0	2121
cc_PAC_20800230	g2583.t1	100	882	0	0	1	882	1	882	0	1803
cc_PAC_20800232	g11594.t1	100	802	0	0	1	802	1	802	0	1641
cc_PAC_20800263	g134.t1	100	890	0	0	1	890	1	890	0	1821
cc_PAC_20800299	g11516.t1	100	904	0	0	1	904	1	904	0	1852
cc_PAC_20800321	g2817.t1	100	855	0	0	1	855	38	892	0	1761
cc_PAC_20800344	g6310.t1	100	849	0	0	1	849	1	849	0	1755
cc_PAC_20800357	g10693.t1	100	895	0	0	1	895	1	895	0	1837
cc_PAC_20800374	g136.t1	100	890	0	0	1	890	1	890	0	1826
cc_PAC_20800410	g11575.t1	82.36	839	109	4	1	805	64	897	0	1367
cc_PAC_20800452	g10695.t1	90.984	366	0	1	1	366	1	333	0	657
cc_PAC_20800484	g10691.t1	100	887	0	0	1	887	1	887	0	1825
cc_PAC_20800569	g10257.t1	100	940	0	0	1	940	1	940	0	1918
cc_PAC_20800575	g11541.t1	100	901	0	0	1	901	1	901	0	1846
cc_PAC_20800606	g2583.t1	84.413	911	97	6	1	869	1	908	0	1504
cc_PAC_20800638	g11601.t1	93.743	879	34	2	1	858	37	915	0	1662
cc_PAC_20800692	g11598.t1	96.094	896	29	2	1	894	69	960	0	1748
cc_PAC_20800703	g3920.t1	99.887	883	1	0	1	883	1	883	0	1811
cc_PAC_20800811	g9925.t1	87.14	1283	68	10	1	1189	1	1280	0	2176
cc_PAC_20800831	g8781.t1	93.719	398	8	2	1	381	104	501	0	749
cc_PAC_20800869	g11621.t1	99.864	733	1	0	1	733	1	733	0	1487
cc_PAC_20800907	g11611.t1	100	841	0	0	1	841	1	841	0	1712
cc_PAC_20800930	g12276.t1	97.397	999	5	1	1	999	1	978	0	1991
cc_PAC_20801002	g4098.t1	100	891	0	0	1	891	1	891	0	1830
cc_PAC_20801146	g1769.t1	100	836	0	0	1	836	1	836	0	1705
cc_PAC_20801190	g1796.t1	99.785	930	2	0	1	930	1	930	0	1901
cc_PAC_20801288	g2586.t1	99.519	831	1	1	1	828	1	831	0	1684
cc_PAC_20801356	g2588.t1	100	873	0	0	1	873	1	873	0	1796
cc_PAC_20801410	g1760.t1	99.888	895	1	0	1	895	1	895	0	1838
cc_PAC_20801425	g11575.t1	98.439	897	1	1	1	884	1	897	0	1800
cc_PAC_20801600	g2601.t1	100	795	0	0	1	795	1	795	0	1622
cc_PAC_20801660	g10690.t1	100	893	0	0	1	893	1	893	0	1832
cc_PAC_20801721	g1150.t1	100	814	0	0	1	814	1	814	0	1684
cc_PAC_20801782	g1767.t1	100	890	0	0	1	890	1	890	0	1822
cc_PAC_20801841	g4090.t1	100	897	0	0	1	897	1	897	0	1845
cc_PAC_20801943	g4079.t1	100	884	0	0	1	884	1	884	0	1807
cc_PAC_20801961	g11607.t1	100	899	0	0	1	899	1	899	0	1848
cc_PAC_20801970	g11613.t1	100	911	0	0	1	911	1	911	0	1875
cc_PAC_20801976	g3913.t1	96.62	858	20	2	1	854	50	902	0	1694
cc_PAC_20802101	g11564.t1	100	904	0	0	1	904	1	904	0	1848
cc_PAC_20802136	g11510.t1	100	882	0	0	1	882	1	882	0	1804
cc_PAC_20802199	g2580.t1	100	829	0	0	6	834	23	851	0	1695
cc_PAC_20802212	g11526.t1	100	899	0	0	1	899	1	899	0	1847
cc_PAC_20802213	g133.t1	100	881	0	0	1	881	1	881	0	1810
cc_PAC_20802217	g10265.t1	100	923	0	0	1	923	1	923	0	1877
cc_PAC_20802276	g1753.t1	100	922	0	0	1	922	1	922	0	1897
cc_PAC_20802277	g11578.t1	98.27	867	0	1	1	852	1	867	0	1739
cc_PAC_20802305	g11506.t1	95.6	750	3	1	5	724	26	775	0	1461
cc_PAC_20802397	g4909.t1	100	1198	0	0	1	1198	1	1198	0	2442
cc_PAC_20802693	g10424.t1	100	1287	0	0	1	1287	1	1287	0	2614
cc_PAC_20803137	g6980.t1	100	855	0	0	14	868	1	855	0	1754
cc_PAC_20804205	g8664.t1	91.028	1226	11	4	1	1147	1	1206	0	2209
cc_PAC_20804269	g6984.t1	100	905	0	0	1	905	1	905	0	1854
cc_PAC_20804331	g6982.t1	100	877	0	0	14	890	1	877	0	1801
cc_PAC_20805871	g3073.t1	78.758	612	39	6	2	522	10	621	0	905
cc_PAC_20805880	g1261.t1	100	1209	0	0	1	1209	1	1209	0	2477
cc_PAC_20805913	g2277.t1	100	1024	0	0	3	1026	356	1379	0	2110
cc_PAC_20805924	g6946.t2	89.776	939	24	4	1	884	1	922	0	1686
cc_PAC_20806012	g9504.t1	100	918	0	0	1	918	1	918	0	1865
cc_PAC_20806024	g638.t1	99.334	751	3	1	1	749	1	751	0	1529
cc_PAC_20806059	g6168.t1	99.038	520	0	1	1	515	1	520	0	1059
cc_PAC_20806078	g6874.t1	99.738	762	0	1	1	760	1	762	0	1543
cc_PAC_20806122	g11422.t1	94.277	664	7	2	1	633	1	664	0	1243
cc_PAC_20806138	g9982.t1	100	824	0	0	1	824	1	824	0	1674
cc_PAC_20806170	g5782.t1	100	1183	0	0	1	1183	1	1183	0	2422
cc_PAC_20806356	g5425.t1	97.509	1325	0	1	1	1292	1	1325	0	2617
cc_PAC_20806592	g11753.t1	100	1401	0	0	1	1401	756	2156	0	2892
cc_PAC_20806623	g7358.t1	83.794	1012	49	7	1	897	1	1012	0	1597
cc_PAC_20806640	g10111.t1	90.189	1692	88	9	1	1618	1	1688	0	3053
cc_PAC_20806651	g3088.t1	100	824	0	0	1	824	1	824	0	1676
cc_PAC_20806834	g855.t1	100	992	0	0	1	992	143	1134	0	2043
cc_PAC_20806903	g10112.t1	99.779	906	2	0	1	906	72	977	0	1857
cc_PAC_20806924	g10505.t1	95.028	543	1	2	134	676	1275	1791	0	1045
cc_PAC_20806949	g10145.t1	100	848	0	0	1	848	1	848	0	1744
cc_PAC_20806974	g9936.t1	95.277	974	0	1	1	928	1	974	0	1872
cc_PAC_20807123	g6889.t1	97.244	1125	0	2	1	1094	1	1125	0	2221
cc_PAC_20807247	g1634.t1	82.754	1409	85	13	1	1256	1	1404	0	2236
cc_PAC_20807272	g3035.t1	96.704	971	0	1	1	939	1	971	0	1901
cc_PAC_20807299	g6571.t1	100	529	0	0	1	529	1	529	0	1085
cc_PAC_20807352	g6609.t1	98.701	1232	4	2	1	1220	1	1232	0	2485
cc_PAC_20807391	g6925.t1	94.937	1027	3	2	1	978	1	1027	0	1973
cc_PAC_20807435	g3734.t1	95.924	1104	25	4	1	1102	1	1086	0	2119
cc_PAC_20807498	g6111.t1	86.29	1364	101	9	1	1289	1	1353	0	2309
cc_PAC_20807528	g6623.t1	100	926	0	0	1	926	66	991	0	1889
cc_PAC_20807632	g7966.t1	89.451	1365	69	7	1	1340	1	1315	0	2307
cc_PAC_20807664	g8554.t1	100	503	0	0	1	503	186	688	0	1033
cc_PAC_20807682	g9516.t1	100	1316	0	0	1	1316	1	1316	0	2695
cc_PAC_20807819	g10701.t1	100	1274	0	0	1	1274	1	1274	0	2601
cc_PAC_20807853	g6901.t1	97.877	848	0	1	1	830	1	848	0	1671
cc_PAC_20807860	g7342.t1	97.131	1185	16	2	1	1168	1	1184	0	2335
cc_PAC_20807901	g617.t1	81.081	518	19	5	1	439	30	547	0	823
cc_PAC_20807997	g6626.t1	99.894	946	1	0	5	950	5	950	0	1942
cc_PAC_20808083	g2305.t1	98.737	1188	0	1	1	1173	1	1188	0	2387
cc_PAC_20808095	g6558.t1	100	936	0	0	1	936	1	936	0	1898
cc_PAC_20808119	g6571.t1	71.204	955	205	8	10	914	12	946	0	1313
cc_PAC_20808147	g3067.t1	98.077	780	0	1	1	765	1	780	0	1542
cc_PAC_20808149	g7739.t1	82.233	1227	103	11	1	1117	1	1222	0	1882
cc_PAC_20808198	g9090.t1	100	1367	0	0	1	1367	1	1367	0	2803
cc_PAC_20808274	g1212.t1	97.492	1316	0	1	1	1283	1	1316	0	2612
cc_PAC_20808286	g5918.t1	77.267	783	91	8	1	697	218	999	0	1149
cc_PAC_20808287	g290.t1	99.928	1398	1	0	1	1398	1	1398	0	2855
cc_PAC_20808304	g633.t1	89.987	799	3	3	1	751	1	770	0	1435
cc_PAC_20808435	g6597.t1	84.988	1279	24	6	1	1134	1	1256	0	2088
cc_PAC_20808452	g293.t1	99.639	1384	4	1	19	1402	223	1605	0	2823
cc_PAC_20808473	g6885.t1	96.408	863	5	1	62	898	189	1051	0	1698
cc_PAC_20808565	g4546.t1	99.598	996	1	1	1	996	1	993	0	2035
cc_PAC_20808581	g3773.t1	69.531	1024	159	14	73	949	17	1034	0	1293
cc_PAC_20808671	g7361.t1	91.121	856	11	5	1	845	1	802	0	1550
cc_PAC_20808683	g284.t1	100	802	0	0	1	802	1	802	0	1646
cc_PAC_20808691	g6607.t1	100	1238	0	0	1	1238	1	1238	0	2551
cc_PAC_20808730	g2274.t1	98.119	1223	1	2	1	1209	1	1215	0	2456
cc_PAC_20808778	g6846.t1	100	1142	0	0	1	1142	1	1142	0	2344
cc_PAC_20808815	g10723.t1	100	1416	0	0	1	1416	1	1416	0	2895
cc_PAC_20808822	g289.t1	100	2096	0	0	6	2101	45	2140	0	4276
cc_PAC_20808830	g5259.t1	91.974	461	3	2	90	550	38	464	0	858
cc_PAC_20808885	g11869.t1	86.726	678	31	4	295	913	1	678	0	1168
cc_PAC_20808955	g1074.t2	97.92	1106	1	2	1	1084	77	1182	0	2216
cc_PAC_20808980	g796.t1	97.717	1095	1	1	1	1071	1	1095	0	2179
cc_PAC_20808983	g6876.t1	94.604	908	0	1	1	859	1	908	0	1728
cc_PAC_20808995	g617.t1	100	848	0	0	1	848	30	877	0	1745
cc_PAC_20809006	g8893.t1	100	1398	0	0	1	1398	1	1398	0	2850
cc_PAC_20809083	g6492.t1	97.516	1248	0	1	1	1217	1	1248	0	2487
cc_PAC_20809129	g302.t1	99.84	625	1	0	1	625	1	625	0	1280
cc_PAC_20809263	g6603.t1	100	1242	0	0	1	1242	1	1242	0	2543
cc_PAC_20809351	g3040.t1	95.833	888	0	1	1	851	1	888	0	1712
cc_PAC_20809403	g6854.t1	100	939	0	0	1	939	1	939	0	1908
cc_PAC_20809466	g12109.t1	100	806	0	0	1	806	1	806	0	1666
cc_PAC_20809574	g6845.t1	100	1087	0	0	2	1088	24	1110	0	2227
cc_PAC_20809655	g6846.t1	70.55	618	82	9	1	518	169	786	0	788
cc_PAC_20809729	g7366.t1	100	1092	0	0	1	1092	1	1092	0	2246
cc_PAC_20809792	g427.t1	99.896	959	1	0	1	959	1	959	0	1962
cc_PAC_20809865	g6898.t1	95.026	784	18	3	1	763	1	784	0	1497
cc_PAC_20809870	g10501.t1	96.283	1103	6	2	1	1097	1	1074	0	2117
cc_PAC_20809952	g11866.t1	78.253	1076	104	10	1	953	1	1069	0	1544
cc_PAC_20810018	g1628.t1	96.296	1431	1	3	23	1401	1	1431	0	2717
cc_PAC_20810027	g1435.t1	99.31	725	0	1	1	720	1	725	0	1476
cc_PAC_20810036	g628.t1	99.77	871	2	0	1	871	1	871	0	1781
cc_PAC_20810099	g6755.t1	100	814	0	0	1	814	1	814	0	1659
cc_PAC_20810120	g8553.t1	99.811	529	1	0	1	529	1	529	0	1085
cc_PAC_20810128	g5254.t1	70.777	592	116	6	1	537	26	615	0	791
cc_PAC_20810300	g6933.t1	91.349	786	27	3	1	745	1	786	0	1416
cc_PAC_20810333	g2316.t1	99.087	1205	0	1	61	1254	1	1205	0	2442
cc_PAC_20810353	g287.t1	100	1377	0	0	1	1377	1	1377	0	2801
cc_PAC_20810418	g10113.t1	99.897	974	1	0	1	974	1	974	0	1999
cc_PAC_20810431	g1606.t1	100	976	0	0	1	976	1	976	0	2007
cc_PAC_20810439	g7961.t1	99.434	883	0	1	1	878	1	883	0	1800
cc_PAC_20810507	g3073.t1	71.635	624	88	6	3	537	189	812	0	801
cc_PAC_20810533	g10498.t1	100	521	0	0	1	521	1	521	0	1066
cc_PAC_20810599	g3052.t1	97.098	965	0	2	1	937	1	965	0	1899
cc_PAC_20810609	g2328.t1	99.343	1066	0	1	1	1066	1	1059	0	2127
cc_PAC_20810647	g7600.t1	88.578	1217	48	7	1	1130	1	1213	0	2118
cc_PAC_20810721	g6560.t1	100	936	0	0	1	936	1	936	0	1901
cc_PAC_20810732	g10107.t1	96.123	1109	4	1	1	1070	79	1187	0	2161
cc_PAC_20810744	g6866.t1	95.06	911	0	1	1	866	1	911	0	1743
cc_PAC_20810805	g3039.t1	97.106	691	12	1	1	683	1	691	0	1357
cc_PAC_20810830	g6832.t1	99.895	948	1	0	1	948	1	948	0	1921
cc_PAC_20810956	g1639.t1	100	1390	0	0	1	1390	1	1390	0	2848
cc_PAC_20811085	g2851.t1	96.133	1086	0	1	1	1044	1	1086	0	2127
cc_PAC_20811098	g5251.t1	95.251	1116	10	1	1	1073	1	1116	0	2128
cc_PAC_20811134	g6869.t1	92.403	803	1	2	17	788	10	783	0	1476
cc_PAC_20811140	g2334.t1	100	1230	0	0	1	1230	1	1230	0	2499
cc_PAC_20811169	g5254.t1	97.383	879	0	1	1	856	1	879	0	1724
cc_PAC_20811226	g6926.t1	95.99	773	0	1	1	742	1	773	0	1481
cc_PAC_20811240	g10728.t1	74.802	1389	173	16	1	1233	1	1368	0	1953
cc_PAC_20811273	g2307.t1	96.872	1055	0	1	1	1022	9	1063	0	2058
cc_PAC_20811287	g3073.t1	94.451	829	1	2	1	784	1	829	0	1569
cc_PAC_20811288	g5259.t1	82.701	659	24	6	90	696	38	658	0	1000
cc_PAC_20811554	g5636.t1	99.731	372	1	0	1	372	58	429	0	774
cc_PAC_20811577	g6106.t1	96.507	458	0	1	5	462	96	537	0	894
cc_PAC_20811580	g5682.t1	100	1147	0	0	1	1147	1	1147	0	2360
cc_PAC_20811588	g3075.t1	98.612	1009	0	1	1	995	1	1009	0	2038
cc_PAC_20811651	g7344.t1	100	1239	0	0	1	1239	1	1239	0	2541
cc_PAC_20811723	g3086.t1	95.177	933	0	2	1	899	1	922	0	1792
cc_PAC_20811902	g6908.t1	95.939	985	4	4	1	961	1	973	0	1907
cc_PAC_20811914	g5681.t1	100	529	0	0	1	529	1	529	0	1079
cc_PAC_20811920	g6864.t1	92.981	1211	18	5	1	1147	1	1208	0	2246
cc_PAC_20811977	g10114.t1	100	972	0	0	1	972	1270	2241	0	1978
cc_PAC_20811983	g7600.t1	74.33	783	68	8	1	650	155	937	0	1068
cc_PAC_20812056	g6827.t1	97.889	900	17	1	1	900	1	898	0	1796
cc_PAC_20812092	g7583.t1	94.575	1235	11	4	1	1179	1	1235	0	2361
cc_PAC_20812119	g11329.t1	99.49	1373	0	1	1	1366	1	1373	0	2784
cc_PAC_20812310	g6136.t1	99.852	675	1	0	1	675	9	683	0	1370
cc_PAC_20812381	g2097.t1	100	1144	0	0	1	1144	1	1144	0	2349
cc_PAC_20812573	g7607.t1	100	895	0	0	1	895	1	895	0	1835
cc_PAC_20813877	g7886.t1	100	859	0	0	1	859	1	859	0	1768
cc_PAC_20814430	g6132.t1	97.607	585	9	1	1	580	1	585	0	1155
cc_PAC_20814479	g7687.t1	89.926	675	51	5	1	667	1	666	0	1182
cc_PAC_20814924	g2155.t1	98.964	676	5	1	1	674	1	676	0	1371
cc_PAC_20815288	g8562.t1	96.549	1130	1	1	1	1092	1	1130	0	2218
cc_PAC_20815452	g3807.t1	95.437	789	0	1	1	789	1	753	0	1550
cc_PAC_20815684	g8247.t1	100	880	0	0	1	880	1	880	0	1793
cc_PAC_20815783	g8574.t1	100	1117	0	0	1	1117	1	1117	0	2290
cc_PAC_20816114	g8249.t1	92.514	895	2	3	1	850	1	875	0	1656
cc_PAC_20817766	g8243.t1	100	897	0	0	1	897	1	897	0	1825
cc_PAC_20817794	g8566.t1	100	1049	0	0	1	1049	1	1049	0	2152
cc_PAC_20818774	g8244.t1	99.874	794	1	0	1	794	1	794	0	1624
cc_PAC_20818998	g8238.t1	96.949	885	0	1	43	900	1	885	0	1735
cc_PAC_20819272	g3835.t1	97.034	1180	2	2	1	1147	1	1180	0	2318

## Sheet: Sinensis (Wang 2016)
Table S4. Blast result of C. sinensis NBARC genes identified in this study versus Wang et al.'s (2016) study.
query acc.	subject acc.	% identity	alignment length	mismatches	gap opens	q. start	q. end	s. start	s. end	evalue	bit score
csc_Cs1g01140.1	g4329.t1	97.282	1030	2	1	1	1004	1	1030	0	2047
csc_Cs1g01160.1	g4328.t1	99.595	987	3	1	1	987	1	986	0	2025
csc_Cs1g01180.1	g4321.t1	100	999	0	0	1	999	1	999	0	2050
csc_Cs1g01880.1	g444.t1	98.413	945	2	1	1	945	1	932	0	1897
csc_Cs1g01890.1	g450.t1	98.423	951	2	1	1	951	1	938	0	1908
csc_Cs1g05730.1	g9517.t1	98.128	1496	4	1	1	1496	1	1472	0	2974
csc_Cs1g06720.1	g8044.t1	100	976	0	0	1	976	1	976	0	1991
csc_Cs1g07160.1	g9202.t1	98.576	913	13	0	1	913	1	913	0	1850
csc_Cs1g07180.1	g9202.t1	91.863	1020	83	0	1	1020	1	1020	0	1892
csc_Cs1g07220.1	g13252.t1	100	1320	0	0	1	1320	1	1320	0	2693
csc_Cs1g07240.1	g13239.t1	100	1324	0	0	1	1324	1	1324	0	2714
csc_Cs1g08080.2	g8511.t1	98.145	1024	1	1	1	1024	1	1006	0	2049
csc_Cs1g08330.1	g10912.t1	98.447	1095	2	1	1	1080	1	1095	0	2188
csc_Cs1g09330.1	g11921.t1	95.017	903	0	1	3	860	6	908	0	1731
csc_Cs1g09350.1	g11931.t1	94.497	1054	1	3	1	1028	1	1023	0	2009
csc_Cs1g09470.1	g5257.t1	100	1084	0	0	1	1084	1	1084	0	2227
csc_Cs1g10450.1	g5982.t1	94.898	882	45	0	1	882	1	882	0	1698
csc_Cs1g10460.1	g5958.t1	98.851	522	6	0	255	776	359	880	0	1061
csc_Cs1g10470.1	g5962.t1	87.628	978	26	2	1	978	1	883	0	1677
csc_Cs1g10910.1	g4940.t1	93.091	550	38	0	1	550	152	701	0	1021
csc_Cs1g10970.3	g4930.t1	99.889	903	1	0	1	903	1	903	0	1836
csc_Cs1g10990.1	g4935.t1	97.467	908	5	1	1	890	1	908	0	1796
csc_Cs1g11040.1	g4946.t1	90.839	775	50	3	9	763	1	774	0	1410
csc_Cs1g11080.1	g4957.t1	99.579	475	2	0	1	475	1	475	0	971
csc_Cs1g11320.1	g2351.t1	97.78	901	1	1	1	901	1	882	0	1785
csc_Cs1g11390.1	g3283.t1	98.629	875	4	1	1	867	1	875	0	1764
csc_Cs1g11410.1	g3280.t1	98.764	890	1	1	1	890	1	880	0	1793
csc_Cs1g11430.1	g3276.t1	100	883	0	0	1	883	1	883	0	1804
csc_Cs1g12050.1	g5701.t1	97.209	645	18	0	140	784	274	918	0	1294
csc_Cs1g12140.1	g5208.t1	99.11	899	8	0	1	899	1	899	0	1838
csc_Cs1g12190.1	g10522.t1	86.976	906	69	4	1	873	1	890	0	1565
csc_Cs1g12210.1	g10525.t1	93.026	717	39	5	1	712	127	837	0	1335
csc_Cs1g12910.1	g9409.t1	78.288	806	107	8	1	743	1	801	0	1228
csc_Cs1g12920.1	g9400.t1	100	915	0	0	1	915	1	915	0	1872
csc_Cs1g13010.1	g9409.t1	87.967	615	61	2	1	615	1	602	0	1100
csc_Cs1g13030.1	g9424.t1	97.072	888	7	1	1	888	1	869	0	1754
csc_Cs1g13050.1	g9427.t1	98.743	557	7	0	1	557	1	557	0	1128
csc_Cs1g13070.1	g9433.t1	100	894	0	0	1	894	1	894	0	1833
csc_Cs1g13090.1	g9441.t1	100	393	0	0	254	646	1103	1495	0	794
csc_Cs1g13100.1	g9441.t1	100	922	0	0	1	922	1	922	0	1897
csc_Cs1g13270.1	g2140.t1	100	877	0	0	1	877	1	877	0	1815
csc_Cs1g13380.1	g2505.t1	98.866	882	1	1	1	882	1	873	0	1773
csc_Cs1g13390.1	g2506.t1	96.528	288	10	0	97	384	171	458	0	579
csc_Cs1g13410.1	g2509.t1	98.363	611	7	1	378	985	267	877	0	1238
csc_Cs1g13430.1	g2514.t1	100	848	0	0	1	848	1	848	0	1737
csc_Cs1g13460.1	g2517.t1	89.641	753	24	2	7	705	890	1642	0	1343
csc_Cs1g13480.1	g2517.t1	91.798	890	21	2	1	839	1	889	0	1617
csc_Cs1g14030.1	g7490.t1	100	885	0	0	1	885	1	885	0	1805
csc_Cs1g14090.3	g9453.t1	100	863	0	0	1	863	1	863	0	1775
csc_Cs1g14110.1	g9455.t1	99.362	784	2	1	1	784	1	781	0	1594
csc_Cs1g15550.1	g6628.t1	100	859	0	0	1	859	1	859	0	1759
csc_Cs1g16990.1	g9040.t1	100	938	0	0	1	938	1	938	0	1912
csc_Cs1g17000.1	g9041.t1	100	956	0	0	1	956	1	956	0	1961
csc_Cs1g17130.1	g9078.t1	100	1018	0	0	1	1018	1	1018	0	2094
csc_Cs1g17140.1	g9080.t1	100	1096	0	0	1	1096	1	1096	0	2236
csc_Cs1g18370.1	g6044.t1	90.191	785	17	4	1	725	1	785	0	1409
csc_Cs1g18380.2	g6047.t1	98.376	985	0	1	1	985	1	969	0	1979
csc_Cs1g18610.1	g3448.t1	98.394	872	1	2	1	864	1	867	0	1743
csc_Cs1g18940.1	g11619.t1	100	1250	0	0	1	1250	1	1250	0	2577
csc_Cs1g18970.1	g11606.t1	99.83	1178	2	0	1	1178	66	1243	0	2419
csc_Cs1g19000.1	g5114.t1	100	1235	0	0	1	1235	28	1262	0	2535
csc_Cs1g22350.1	g10855.t1	98.053	1284	11	1	1	1270	1	1284	0	2558
csc_Cs1g23070.1	g9189.t1	100	814	0	0	1	814	1	814	0	1684
csc_Cs1g24520.1	g1053.t1	100	849	0	0	1	849	1	849	0	1754
csc_Cs2g11000.1	g6800.t1	86.375	778	17	5	1	699	1	768	0	1340
csc_Cs2g11020.1	g6803.t1	94.568	718	1	2	1	682	1	716	0	1394
csc_Cs2g18470.1	g11096.t1	99.202	752	6	0	1	752	1	752	0	1496
csc_Cs2g18480.1	g11105.t1	100	1153	0	0	226	1378	1	1153	0	2377
csc_Cs2g26400.1	g11382.t1	81.127	1526	125	10	1	1420	1	1469	0	2395
csc_Cs2g26460.1	g4114.t1	80.233	1285	167	14	656	1923	227	1441	0	1980
csc_Cs2g30580.1	g1667.t1	100	880	0	0	1	880	1	880	0	1791
csc_Cs2g30960.1	g11790.t1	98.875	1156	1	1	7	1150	55	1210	0	2341
csc_Cs2g30970.1	g11789.t1	100	1185	0	0	1	1185	1	1185	0	2423
csc_Cs3g01180.1	g12398.t1	99.932	1476	1	0	1	1476	1	1476	0	3013
csc_Cs3g01280.1	g7178.t1	92.649	789	22	2	1	776	1	766	0	1463
csc_Cs3g01320.1	g7175.t1	96.906	905	6	1	6	888	108	1012	0	1799
csc_Cs3g01540.1	g650.t1	92.975	1338	53	3	1	1314	142	1462	0	2438
csc_Cs3g02960.1	g6673.t1	76.026	1560	235	17	1	1545	1	1436	0	2244
csc_Cs3g03020.1	g6682.t1	91.711	1315	84	2	281	1595	168	1457	0	2402
csc_Cs3g03540.1	g916.t1	94.858	1478	35	1	1	1437	1	1478	0	2853
csc_Cs3g03570.1	g923.t1	99.862	1450	2	0	1	1450	1	1450	0	2955
csc_Cs3g03980.1	g5850.t1	99.892	926	1	0	762	1687	49	974	0	1900
csc_Cs3g04020.1	g5874.t1	97.126	1044	2	2	1	1026	1	1034	0	2060
csc_Cs3g04910.1	g1899.t1	98.717	1091	0	1	1	1077	1	1091	0	2197
csc_Cs3g04930.2	g1897.t1	97.415	1238	0	1	1	1206	1	1238	0	2455
csc_Cs3g05280.1	g11633.t1	100	1147	0	0	1	1147	1	1147	0	2358
csc_Cs3g05700.1	g726.t1	96.395	749	27	0	10	758	170	918	0	1458
csc_Cs3g05740.3	g726.t1	100	920	0	0	1	920	1	920	0	1872
csc_Cs3g05760.1	g729.t1	99.538	650	3	0	1	650	1	650	0	1328
csc_Cs3g05770.1	g729.t1	98.485	1122	17	0	1	1122	1	1122	0	2268
csc_Cs3g06480.1	g11710.t1	99.929	1402	1	0	1	1402	1	1402	0	2869
csc_Cs3g06490.1	g12074.t1	98.351	1395	10	1	1	1395	1	1382	0	2787
csc_Cs3g06500.1	g12068.t1	94.678	977	18	1	1	977	1	943	0	1867
csc_Cs3g06590.1	g2915.t1	95.17	911	44	0	8	918	55	965	0	1766
csc_Cs3g06600.1	g2909.t1	100	694	0	0	1	694	1	694	0	1402
csc_Cs3g06640.1	g2904.t1	100	1380	0	0	1	1380	1	1380	0	2812
csc_Cs3g06650.1	g2902.t1	94.904	1413	20	2	1	1413	1	1361	0	2691
csc_Cs3g07940.2	g13708.t1	90.736	1414	46	4	1	1333	1	1410	0	2491
csc_Cs3g07960.1	g13705.t1	70.099	1408	305	19	1	1332	1	1368	0	1828
csc_Cs3g07970.1	g13702.t1	84.823	1443	77	6	1	1341	1	1403	0	2415
csc_Cs3g08000.1	g3928.t1	60.073	1643	465	27	2	1546	3	1552	0	1697
csc_Cs3g08040.1	g3926.t1	63.39	1109	256	22	824	1912	325	1303	0	1188
csc_Cs3g08110.1	g3923.t1	81.136	1426	160	15	1	1421	1	1322	0	2202
csc_Cs3g08140.1	g3918.t1	85.876	1324	126	9	1	1317	1	1270	0	2199
csc_Cs3g08210.1	g1719.t1	96.871	1630	5	2	1	1584	1	1630	0	3143
csc_Cs3g08250.1	g1708.t1	97.805	729	8	2	1	721	1	729	0	1437
csc_Cs3g11010.1	g12812.t1	89.107	661	59	4	1	657	148	799	0	1122
csc_Cs3g11030.1	g91.t1	97.246	1053	29	0	1112	2164	810	1862	0	2085
csc_Cs3g11080.1	g84.t1	83.103	1231	157	6	1	1180	1	1231	0	1961
csc_Cs3g11190.1	g65.t1	96.911	1716	0	1	1	1663	1	1716	0	3386
csc_Cs3g11210.1	g19.t1	87.69	1714	180	7	1	1684	1	1713	0	2986
csc_Cs3g12710.1	g2577.t2	96	1200	0	2	1	1195	1	1157	0	2329
csc_Cs3g12720.1	g2579.t1	100	630	0	0	1	630	1	630	0	1292
csc_Cs3g12760.1	g2591.t1	98.255	573	10	0	1	573	1	573	0	1164
csc_Cs3g12810.1	g2584.t1	96.369	1074	10	1	1	1074	319	1363	0	2111
csc_Cs3g12850.1	g1134.t1	97.693	1257	5	1	1	1257	1	1233	0	2496
csc_Cs3g13160.2	g10720.t1	100	1338	0	0	1	1338	1	1338	0	2745
csc_Cs3g13200.1	g10705.t1	97.949	1414	10	2	1	1395	1	1414	0	2813
csc_Cs3g13210.3	g10704.t1	99.822	1126	2	0	1	1126	1	1126	0	2298
csc_Cs3g13250.1	g10696.t1	99.929	1405	1	0	1	1405	1	1405	0	2882
csc_Cs3g13320.1	g6591.t1	95.259	928	37	2	1	921	1	928	0	1753
csc_Cs3g13340.1	g6588.t1	97.388	957	0	1	1	957	1	932	0	1886
csc_Cs3g13390.1	g6577.t1	97.32	970	1	1	1	970	1	945	0	1909
csc_Cs3g13430.1	g6573.t1	99.93	1421	1	0	1	1421	1	1421	0	2910
csc_Cs3g13690.1	g7220.t1	99.545	660	3	0	479	1138	286	945	0	1338
csc_Cs3g13710.1	g7216.t1	95.238	798	19	2	153	950	14	792	0	1539
csc_Cs3g13730.1	g7221.t1	99.642	559	2	0	409	967	230	788	0	1144
csc_Cs3g13740.1	g7206.t1	96.34	1011	2	1	1	976	1	1011	0	1973
csc_Cs3g15200.1	g9508.t2	99.919	1242	1	0	1	1242	1	1242	0	2536
csc_Cs3g15220.1	g9507.t1	100	3049	0	0	1	3049	1	3049	0	6209
csc_Cs3g16680.1	g11908.t1	96.487	1167	16	2	1	1167	1	1142	0	2280
csc_Cs3g24020.1	g8033.t1	100	829	0	0	1	829	1	829	0	1701
csc_Cs4g07730.2	g12331.t1	99.931	1453	1	0	1	1453	1	1453	0	2949
csc_Cs4g08110.2	g8268.t1	99.786	936	2	0	1	936	1	936	0	1904
csc_Cs4g10810.1	g7320.t1	100	1065	0	0	1	1065	38	1102	0	2180
csc_Cs4g10860.1	g7336.t1	99.441	1073	6	0	1	1073	1	1073	0	2170
csc_Cs4g11300.1	g12613.t1	100	998	0	0	1	998	1	998	0	2042
csc_Cs4g13040.1	g13090.t1	100	809	0	0	1	809	123	931	0	1652
csc_Cs5g11840.1	g426.t1	98.276	1276	19	1	1	1276	1	1273	0	2563
csc_Cs5g17280.3	g1410.t1	100	624	0	0	1	624	1	624	0	1283
csc_Cs5g17870.1	g5421.t1	100	1217	0	0	1	1217	1	1217	0	2502
csc_Cs5g18280.1	g4591.t1	100	1255	0	0	1	1255	1	1255	0	2568
csc_Cs5g18420.1	g9836.t1	89.524	420	8	1	2	385	144	563	0	758
csc_Cs5g18450.1	g9812.t1	93.171	1274	57	5	1	1244	1	1274	0	2358
csc_Cs5g18480.1	g9810.t1	97.951	1269	0	1	1	1243	1	1269	0	2527
csc_Cs5g19220.1	g7152.t1	93.261	920	15	2	1	920	1	873	0	1732
csc_Cs5g19230.1	g7150.t1	99.413	682	4	0	1	682	1	682	0	1396
csc_Cs5g19240.2	g7145.t1	96.118	850	0	1	1	817	184	1033	0	1635
csc_Cs5g19310.1	g1920.t1	99.908	1083	1	0	1	1083	1	1083	0	2217
csc_Cs5g19400.1	g11357.t2	99.449	726	4	0	20	745	1	726	0	1494
csc_Cs5g19410.1	g11357.t1	72.877	730	93	8	9	636	1548	2274	0	991
csc_Cs5g19430.1	g11351.t1	89.316	1198	46	5	1	1120	1	1194	0	2036
csc_Cs5g19440.1	g11349.t1	77.191	890	91	14	1	788	27	906	0	1282
csc_Cs5g19450.1	g11348.t1	90.055	1277	55	3	1	1206	1	1276	0	2309
csc_Cs5g19460.1	g551.t2	94.774	574	28	1	1	572	1	574	0	1117
csc_Cs5g19470.1	g9893.t1	92.874	1291	89	2	1	1289	1	1290	0	2337
csc_Cs5g19510.1	g13726.t1	90.96	531	14	1	9	505	159	689	0	929
csc_Cs5g19850.1	g12739.t1	92.263	685	38	2	1	670	1	685	0	1204
csc_Cs5g19880.1	g12736.t1	88.838	869	54	7	18	855	18	874	0	1519
csc_Cs5g19890.2	g12735.t1	99.894	940	1	0	1	940	1	940	0	1905
csc_Cs5g19920.1	g13180.t1	97.162	1057	0	1	1	1027	1	1057	0	2096
csc_Cs5g19930.1	g13175.t1	100	1005	0	0	1	1005	1	1005	0	2070
csc_Cs5g19950.1	g13172.t1	92.902	1282	21	3	1	1282	1	1212	0	2352
csc_Cs5g20260.1	g1967.t1	100	1019	0	0	1	1019	1	1019	0	2089
csc_Cs5g20270.1	g1966.t1	99.263	1221	2	1	1	1214	1	1221	0	2485
csc_Cs5g20360.1	g13746.t1	97.335	1013	20	1	1	1013	1	1006	0	1986
csc_Cs5g20390.1	g10290.t1	99.835	606	1	0	1	606	1	606	0	1257
csc_Cs5g20430.1	g4039.t1	99.597	992	3	1	17	1007	93	1084	0	1945
csc_Cs5g20470.1	g12871.t1	100	1276	0	0	1	1276	1	1276	0	2625
csc_Cs5g20500.1	g12880.t1	99.839	1241	2	0	13	1253	38	1278	0	2543
csc_Cs5g20560.1	g4232.t1	99.927	1367	1	0	1	1367	1	1367	0	2796
csc_Cs5g20580.1	g4245.t1	99.506	1416	0	1	1	1416	1	1409	0	2872
csc_Cs5g21040.1	g2618.t1	96.89	1415	11	1	1	1382	1	1415	0	2788
csc_Cs5g21120.1	g3581.t1	81.858	1378	100	9	1	1242	1	1364	0	2183
csc_Cs5g21975.1	g8898.t1	100	1041	0	0	1	1041	111	1151	0	2138
csc_Cs5g21980.1	g8899.t1	99.897	974	1	0	1	974	1	974	0	2000
csc_Cs5g21990.1	g8900.t1	99.795	977	2	0	1	977	1	977	0	2001
csc_Cs5g22000.1	g8901.t1	100	1234	0	0	1	1234	672	1905	0	2544
csc_Cs5g22030.4	g8905.t1	97.711	1660	0	1	1	1622	72	1731	0	3313
csc_Cs5g22370.1	g280.t1	99.836	1218	1	1	1	1218	81	1297	0	2489
csc_Cs5g22380.1	g280.t1	99.507	1218	5	1	1	1218	81	1297	0	2482
csc_Cs5g22420.1	g323.t1	91.667	1248	8	3	1	1152	1	1248	0	2301
csc_Cs5g22440.1	g321.t1	63.042	1177	306	16	46	1110	1	1160	0	1372
csc_Cs5g22460.1	g335.t1	99.807	1035	2	0	1	1035	1	1035	0	2093
csc_Cs5g22710.1	g680.t1	99.418	1202	7	0	1	1202	1	1202	0	2450
csc_Cs5g22730.1	g11476.t1	96.364	1155	25	3	17	1157	48	1199	0	2258
csc_Cs5g24260.1	g2048.t1	91.505	977	53	4	1	950	196	1169	0	1812
csc_Cs5g26170.1	g6644.t1	99.927	1372	1	0	1	1372	1	1372	0	2805
csc_Cs5g26190.1	g6642.t1	99.782	1373	3	0	1	1373	1	1373	0	2800
csc_Cs5g28645.2	g2718.t1	100	891	0	0	1	891	1	891	0	1828
csc_Cs5g28770.1	g4500.t1	98.137	1127	0	1	1	1127	1	1106	0	2254
csc_Cs5g29510.1	g8239.t2	99.171	1447	0	1	1	1447	1	1435	0	2934
csc_Cs6g01020.1	g12829.t1	98.054	1490	12	1	1	1490	1	1473	0	2969
csc_Cs6g01040.1	g1303.t1	96.787	1463	26	2	1	1442	1	1463	0	2852
csc_Cs6g01070.1	g9999.t1	100	1146	0	0	1	1146	1	1146	0	2340
csc_Cs6g01080.1	g10005.t1	95.783	1565	0	2	1	1525	1	1539	0	3023
csc_Cs6g02100.2	g5047.t1	98.246	1140	6	1	1	1126	1	1140	0	2266
csc_Cs6g02120.1	g5047.t1	78.624	1352	274	2	17	1354	64	1414	0	2128
csc_Cs6g02130.1	g5047.t1	93.487	1428	62	3	1	1410	1	1415	0	2674
csc_Cs6g03920.1	g7478.t1	99.926	1346	1	0	1	1346	1	1346	0	2743
csc_Cs6g05240.1	g12829.t1	96.4	1500	27	2	1	1500	1	1473	0	2932
csc_Cs6g05250.1	g12829.t1	97.047	1490	27	1	1	1490	1	1473	0	2937
csc_Cs6g14690.1	g4068.t1	100	1444	0	0	1	1444	1	1444	0	2949
csc_Cs7g02220.1	g2771.t1	100	1270	0	0	1	1270	1	1270	0	2580
csc_Cs7g04730.1	g11648.t1	99.28	1388	4	2	1	1382	1	1388	0	2796
csc_Cs7g14510.1	g4842.t1	99.419	689	4	0	625	1313	206	894	0	1411
csc_Cs7g14540.1	g4845.t1	98.455	906	0	1	1	906	1	892	0	1818
csc_Cs7g16030.2	g5104.t1	100	1198	0	0	1	1198	1	1198	0	2442
csc_Cs7g26730.1	g11447.t1	100	1134	0	0	1	1134	1	1134	0	2331
csc_Cs7g26750.2	g11438.t1	99.895	955	1	0	1	955	1	955	0	1946
csc_Cs8g07700.2	g5199.t1	96.571	1254	11	1	1	1222	1	1254	0	2445
csc_Cs8g07740.1	g5192.t1	98.674	1207	0	1	1	1191	1	1207	0	2428
csc_Cs8g07820.1	g1444.t1	81.087	994	123	7	12	947	119	1105	0	1551
csc_Cs8g07870.1	g3724.t1	98.718	1248	0	1	1	1232	1	1248	0	2511
csc_Cs8g07890.1	g3720.t1	76.475	1322	171	11	1	1295	1	1209	0	1898
csc_Cs8g09010.1	g6205.t1	100	859	0	0	1	859	104	962	0	1769
csc_Cs8g09080.1	g5318.t1	82.586	1361	126	11	1	1254	1	1357	0	2185
csc_Cs8g09140.1	g3785.t1	83.022	1390	126	11	1	1290	1	1380	0	2256
csc_Cs8g10560.1	g4416.t1	95.392	434	1	1	1	434	1	415	0	843
csc_Cs8g12930.1	g5814.t1	97.541	854	21	0	380	1233	5	858	0	1714
csc_Cs8g12970.1	g5814.t1	98.642	810	11	0	1	810	49	858	0	1646
csc_Cs9g11290.1	g13252.t1	99.848	1312	2	0	107	1418	9	1320	0	2679
csc_Cs9g13120.1	g3969.t1	100	970	0	0	1	970	79	1048	0	1995
csc_Cs9g13200.1	g12685.t1	99.767	859	2	0	1	859	1	859	0	1758
csc_Cs9g13250.1	g12693.t1	92.251	813	9	3	1	771	1	801	0	1522
csc_Cs9g13290.1	g12706.t1	90.135	892	35	2	1	870	1	861	0	1605
csc_Cs9g13300.1	g9553.t1	96.424	839	27	2	1	838	1	837	0	1641
csc_Cs9g13310.1	g9557.t1	94.695	754	36	2	474	1227	120	869	0	1442
csc_Cs9g13350.1	g9567.t1	99.882	844	1	0	1	844	1	844	0	1729
csc_orange1.1t00678.1	g7279.t1	99.367	632	0	1	176	803	22	653	0	1268
csc_orange1.1t00681.1	g7275.t1	93.881	1242	33	2	1	1200	1	1241	0	2347
csc_orange1.1t00706.1	g3693.t1	99.676	1234	0	1	1	1234	1	1230	0	2504
csc_orange1.1t01159.1	g9111.t1	98.171	1476	0	1	1	1476	1	1449	0	2945
csc_orange1.1t01356.1	g5721.t1	93.653	898	8	2	42	902	1	886	0	1696
csc_orange1.1t01359.1	g5208.t1	96.885	899	28	0	1	899	1	899	0	1789
csc_orange1.1t01362.1	g10467.t1	99.89	911	1	0	1	911	1	911	0	1873
csc_orange1.1t01365.1	g10462.t1	98.303	884	0	1	1	884	1	869	0	1761
csc_orange1.1t01435.1	g2358.t2	98.765	891	1	1	1	891	1	881	0	1800
csc_orange1.1t01794.1	g9747.t1	84.242	825	50	4	41	789	171	991	0	1346
csc_orange1.1t01795.1	g9761.t1	96.501	743	25	1	1	742	1	743	0	1446
csc_orange1.1t01802.1	g9773.t1	97.197	892	8	1	2	876	125	1016	0	1772
csc_orange1.1t01805.1	g9782.t1	93.269	416	6	2	452	847	475	888	0	774
csc_orange1.1t01807.1	g9789.t1	96.222	1244	41	2	1	1242	1	1240	0	2394
csc_orange1.1t01812.1	g10319.t1	61.154	1282	348	21	2	1155	14	1273	0	1360
csc_orange1.1t01815.1	g10319.t1	100	1302	0	0	20	1321	1	1302	0	2656
csc_orange1.1t01822.1	g10677.t1	100	1136	0	0	15	1150	1	1136	0	2351
csc_orange1.1t01823.1	g10680.t1	99.826	1150	2	0	60	1209	4	1153	0	2365
csc_orange1.1t01829.4	g522.t1	98.885	1256	0	1	1	1256	1	1242	0	2539
csc_orange1.1t01831.1	g529.t1	96.98	927	16	1	5	931	19	933	0	1841
csc_orange1.1t01834.1	g534.t1	92.055	730	20	2	13	704	97	826	0	1329
csc_orange1.1t01837.1	g542.t1	98.724	784	10	0	245	1028	19	802	0	1568
csc_orange1.1t01840.1	g551.t2	77.812	1289	106	9	1	1143	1	1255	0	1875
csc_orange1.1t01844.2	g568.t1	95.192	832	28	4	1	823	104	932	0	1498
csc_orange1.1t01898.1	g9264.t1	95.756	919	5	2	1	885	25	943	0	1776
csc_orange1.1t01918.1	g2159.t1	97.36	947	5	2	1	928	1	946	0	1860
csc_orange1.1t01926.1	g4791.t1	100	962	0	0	1	962	1	962	0	1969
csc_orange1.1t01942.1	g2244.t1	87.389	563	7	3	1	500	1	562	0	974
csc_orange1.1t02140.1	g6436.t1	99.482	772	4	0	1	772	1	772	0	1577
csc_orange1.1t02169.2	g5641.t1	84.043	940	74	10	1	866	208	1145	0	1495
csc_orange1.1t02171.1	g5638.t1	94.268	820	14	1	386	1172	452	1271	0	1523
csc_orange1.1t02179.1	g5628.t1	78.229	1231	96	10	1	1154	1	1136	0	1832
csc_orange1.1t02189.1	g12409.t1	100	1234	0	0	1	1234	1	1234	0	2538
csc_orange1.1t02477.1	g8164.t1	100	583	0	0	1	583	1	583	0	1209
csc_orange1.1t02478.1	g8155.t1	99.859	1416	2	0	1	1416	103	1518	0	2890
csc_orange1.1t02481.1	g8148.t1	100	1405	0	0	1	1405	1	1405	0	2866
csc_orange1.1t02493.1	g7799.t1	97.367	1443	28	5	1	1443	1	1433	0	2835
csc_orange1.1t02495.1	g7798.t1	100	1404	0	0	1	1404	1	1404	0	2870
csc_orange1.1t02498.1	g7793.t1	100	1390	0	0	1	1390	1	1390	0	2852
csc_orange1.1t02504.1	g8206.t1	97.934	823	0	1	1	806	1	823	0	1653
csc_orange1.1t02518.1	g6577.t1	97.356	870	22	1	192	1060	76	945	0	1733
csc_orange1.1t02845.1	g5983.t1	98.316	772	13	0	65	836	111	882	0	1555
csc_orange1.1t03126.1	g7589.t1	76.018	1351	213	16	1	1336	1	1255	0	1926
csc_orange1.1t03481.1	g4363.t1	99.856	1387	2	0	13	1399	60	1446	0	2823
csc_orange1.1t03486.1	g4344.t1	100	1426	0	0	1	1426	1	1426	0	2899
csc_orange1.1t03487.1	g4343.t1	100	1420	0	0	19	1438	1	1420	0	2887
csc_orange1.1t03509.1	g280.t1	99.425	1218	6	1	1	1218	81	1297	0	2479
csc_orange1.1t03510.1	g278.t1	97.487	955	11	1	9	950	51	1005	0	1900
csc_orange1.1t03516.1	g296.t1	96.32	1250	0	2	1	1220	1	1234	0	2453
csc_orange1.1t03523.1	g280.t1	99.425	1218	6	1	1	1218	81	1297	0	2479
csc_orange1.1t03534.1	g11084.t1	100	958	0	0	1	958	1	958	0	1966
csc_orange1.1t03646.1	g6912.t1	85.82	677	22	3	6	608	108	784	0	1123
csc_orange1.1t03647.1	g8114.t1	98.081	521	10	0	1	521	1	521	0	1054
csc_orange1.1t03648.1	g8117.t1	98.394	1494	0	1	1	1494	1	1470	0	2995
csc_orange1.1t03694.1	g13631.t1	93.757	945	55	3	11	954	206	1147	0	1753
csc_orange1.1t03704.1	g11593.t1	75.89	1348	206	19	1	1326	1	1251	0	1855
csc_orange1.1t03707.1	g11590.t1	99.353	928	5	1	1	928	1	927	0	1877
csc_orange1.1t03709.1	g3928.t1	88.952	1584	64	9	1	1505	1	1552	0	2735
csc_orange1.1t03712.1	g1472.t1	82.667	1627	182	13	1	1533	1	1621	0	2571
csc_orange1.1t03713.1	g1719.t1	98.041	919	12	1	1	913	1	919	0	1825
csc_orange1.1t03732.1	g9327.t1	99.265	952	0	1	1	945	1	952	0	1918
csc_orange1.1t03734.1	g9322.t1	93.654	977	10	1	1	925	1	977	0	1808
csc_orange1.1t03739.1	g9308.t1	97.524	525	12	1	13	537	39	562	0	1034
csc_orange1.1t03742.2	g12105.t1	99.889	900	1	0	43	942	1	900	0	1868
csc_orange1.1t03874.1	g5409.t1	97.984	1488	6	1	28	1515	1	1464	0	2963
csc_orange1.1t03879.1	g8084.t1	96.755	1479	4	2	1	1458	1	1456	0	2897
csc_orange1.1t03880.1	g8087.t1	98.041	1429	4	1	1	1429	47	1451	0	2855
csc_orange1.1t04078.1	g17.t1	93.421	608	11	1	1	608	1	579	0	1137
csc_orange1.1t04079.1	g19.t1	95.209	1628	55	1	943	2570	106	1710	0	3174
csc_orange1.1t04084.1	g23.t1	96.209	1530	16	1	1	1530	1	1488	0	2985
csc_orange1.1t04089.1	g21.t1	92.868	673	15	2	1	673	146	785	0	1246
csc_orange1.1t04090.1	g21.t1	96.986	564	14	1	1	564	146	706	0	1095
csc_orange1.1t04094.1	g37.t1	92.574	1562	52	5	74	1576	167	1723	0	2913
csc_orange1.1t04289.1	g9724.t1	98.928	746	8	0	1	746	1	746	0	1505
csc_orange1.1t04291.1	g9727.t1	77.267	827	117	8	1	758	1	825	0	1199
csc_orange1.1t04301.1	g9747.t1	96.523	834	28	1	1	833	1	834	0	1636
csc_orange1.1t04445.1	g9892.t1	82.936	1301	99	10	1	1196	1	1283	0	2003
csc_orange1.1t04515.1	g10985.t1	93.985	532	22	2	1	525	1	529	0	1005
csc_orange1.1t04526.1	g5767.t1	90.247	769	58	5	243	1011	67	818	0	1374
csc_orange1.1t04537.1	g1138.t1	65.103	1215	331	19	1	1146	1	1191	0	1435
csc_orange1.1t04538.1	g1151.t1	75.043	577	118	2	129	679	55	631	0	853
csc_orange1.1t04562.1	g9876.t2	87.037	864	39	4	1	791	190	1053	0	1442
csc_orange1.1t04568.1	g9892.t1	73.199	1138	177	12	19	1033	151	1283	0	1521
csc_orange1.1t04571.1	g13726.t1	96.796	437	14	0	2	438	92	528	0	849
csc_orange1.1t04573.1	g568.t1	78.571	1330	132	9	1	1252	1	1255	0	1996
csc_orange1.1t04582.1	g2464.t1	86.498	1222	45	5	1	1128	1	1196	0	2031
csc_orange1.1t04584.1	g2467.t1	95.008	601	30	0	1	601	1	601	0	1178
csc_orange1.1t04588.1	g9352.t1	99.874	791	1	0	900	1690	403	1193	0	1616
csc_orange1.1t04592.1	g994.t1	100	508	0	0	1	508	1	508	0	1038
csc_orange1.1t04653.1	g3332.t1	95.977	522	9	1	629	1138	883	1404	0	1028
csc_orange1.1t04656.1	g10988.t1	70.874	721	135	8	1	668	1	699	0	957
csc_orange1.1t04659.1	g11033.t1	72.033	733	96	12	1	631	1	726	0	971
csc_orange1.1t04663.1	g9829.t1	90.787	597	15	2	1	557	1	597	0	1091
csc_orange1.1t04706.1	g9849.t1	95.791	1283	10	1	1	1239	1	1283	0	2488
csc_orange1.1t04830.1	g8622.t1	76.598	876	102	7	1	822	1	827	0	1289
csc_orange1.1t04831.1	g2922.t1	87.05	1027	20	3	1	914	167	1193	0	1774
csc_orange1.1t04833.1	g12074.t1	92.548	1315	36	3	22	1288	93	1393	0	2423
csc_orange1.1t04913.1	g11345.t1	84.135	1185	120	7	1	1135	1	1167	0	1897
csc_orange1.1t04930.1	g11722.t1	97.244	1379	38	0	844	2222	20	1398	0	2745
csc_orange1.1t04933.1	g12074.t1	88.356	438	17	3	11	419	155	587	0	769
csc_orange1.1t05139.1	g5655.t1	99.81	525	1	0	1	525	1	525	0	1076
csc_orange1.1t05161.1	g9308.t1	92	950	48	2	25	947	40	988	0	1736
csc_orange1.1t05262.1	g9279.t1	92.368	511	39	0	31	541	101	611	0	968

## Sheet: Sinensis (Yin 2023)
Table S5. Blast result of C. sinensis NBARC genes identified in this study versus Yin et al.'s (2023) study.
query acc.	subject acc.	% identity	alignment length	mismatches	gap opens	q. start	q. end	s. start	s. end	evalue	bit score
Cs_ont_5g019690	g8905.t1	97.711	1660	0	1	1	1622	72	1731	0	3313
Cs_ont_4g018450	g7320.t1	100	1065	0	0	1	1065	38	1102	0	2180
Cs_ont_9g013380	g5682.t2	78.674	347	5	3	1	278	1	347	0	517
Cs_ont_8g011200	g5804.t1	96.688	634	21	0	1	634	63	696	0	1263
Cs_ont_1g018870	g9077.t1	97.844	974	0	1	13	986	19	971	0	1943
Cs_ont_1g011520	g4955.t1	84.726	838	1	4	1	733	1	816	0	1372
Cs_ont_8g019720	g3724.t1	98.596	1140	0	1	1	1124	1	1140	0	2278
Cs_ont_5g020200	g278.t1	100	1252	0	0	1	1252	1	1252	0	2582
Cs_ont_2g015740	g11096.t1	100	1132	0	0	1	1132	1	1132	0	2328
Cs_ont_5g019650	g8900.t1	99.795	977	2	0	1	977	1	977	0	2001
Cs_ont_1g020300	g6047.t1	98.376	985	0	1	1	985	1	969	0	1979
Cs_ont_1g002950	g1108.t1	100	198	0	0	1	198	1	198	2.31e-136	417
Cs_ont_1g011290	g4918.t1	83.573	834	41	8	1	745	1	827	0	1329
Cs_ont_1g018900	g9080.t1	98.863	1143	0	1	1	1143	1	1130	0	2301
Cs_ont_1g011340	g4925.t1	100	955	0	0	1	955	1	955	0	1951
Cs_ont_4g010740	g10370.t1	100	337	0	0	1	337	1	337	0	692
Cs_ont_8g019960	g5199.t1	99.861	721	1	0	255	975	529	1249	0	1479
Cs_ont_7g016590	g5104.t1	100	1208	0	0	1	1208	1	1208	0	2462
Cs_ont_9g020100	g12684.t1	100	376	0	0	1	376	1	376	0	772
Cs_ont_1g011260	g4914.t1	86.538	468	21	3	1	426	1	468	0	811
Cs_ont_7g017930	g9232.t1	100	439	0	0	1	439	1	439	0	897
Cs_ont_1g015370	g9455.t1	97.329	674	1	1	1	657	1	674	0	1333
Cs_ont_9g020120	g12685.t1	100	858	0	0	1	858	1	858	0	1757
Cs_ont_1g027130	g1053.t1	100	849	0	0	1	849	1	849	0	1754
Cs_ont_1g002940	g1103.t1	100	892	0	0	1	892	1	892	0	1840
Cs_ont_4g014690	g9202.t1	100	1197	0	0	1	1197	1	1197	0	2454
Cs_ont_8g019940	g5196.t1	97.93	1208	1	1	1	1184	1	1208	0	2392
Cs_ont_5g028720	g5114.t1	100	1235	0	0	1	1235	28	1262	0	2535
Cs_ont_1g018710	g9046.t1	100	1155	0	0	1	1155	1	1155	0	2360
Cs_ont_8g019780	g1444.t1	97.47	1067	13	1	89	1141	43	1109	0	2110
Cs_ont_1g018960	g9086.t1	98.944	284	3	0	99	382	285	568	0	582
Cs_ont_1g014390	g9394.t1	100	902	0	0	1	902	409	1310	0	1831
Cs_ont_4g017140	g12613.t1	100	998	0	0	1	998	1	998	0	2042
Cs_ont_3g029450	g1899.t1	98.717	1091	0	1	1	1077	1	1091	0	2197
Cs_ont_5g022470	g8206.t1	97.934	823	0	1	1	806	1	823	0	1653
Cs_ont_8g019890	g5192.t1	93.621	1207	18	3	1	1148	1	1207	0	2272
Cs_ont_1g011350	g4927.t1	100	897	0	0	1	897	1	897	0	1833
Cs_ont_8g019970	g5202.t1	96.694	605	1	1	148	733	315	919	0	1184
Cs_ont_8g019690	g3720.t1	98.18	1209	0	1	1	1187	1	1209	0	2419
Cs_ont_8g023460	g4500.t1	98.137	1127	0	1	1	1127	1	1106	0	2254
Cs_ont_8g011370	g5822.t1	98.558	832	0	1	1	820	1	832	0	1685
Cs_ont_4g014580	g13252.t1	99.922	1286	1	0	1	1286	1	1286	0	2618
Cs_ont_4g014650	g9202.t1	91.667	1080	90	0	87	1166	1	1080	0	2000
Cs_ont_1g011300	g4920.t1	99.784	927	2	0	1	927	1	927	0	1891
Cs_ont_5g023790	g522.t1	97.183	1278	0	1	1	1278	1	1242	0	2529
Cs_ont_2g031880	g1667.t1	100	880	0	0	1	880	1	880	0	1791
Cs_ont_1g015390	g9458.t1	100	875	0	0	1	875	50	924	0	1795
Cs_ont_9g020250	g12706.t1	99.768	861	2	0	1	861	1	861	0	1754
Cs_ont_6g008290	g4068.t1	100	366	0	0	1	366	1	366	0	752
Cs_ont_1g011210	g4910.t1	99.892	925	1	0	1	925	1	925	0	1881
Cs_ont_5g019660	g8901.t1	97.953	1905	0	1	1	1866	1	1905	0	3833
Cs_ont_5g023560	g9789.t1	99.096	332	3	0	1	332	233	564	0	683
Cs_ont_3g029080	g11633.t1	100	1147	0	0	1	1147	1	1147	0	2358
Cs_ont_4g015140	g8044.t1	100	976	0	0	1	976	1	976	0	1991
Cs_ont_5g027010	g5421.t1	99.918	1217	1	0	1	1217	1	1217	0	2499
Cs_ont_5g020210	g280.t1	100	1000	0	0	1	1000	298	1297	0	2053
Cs_ont_2g031870	g1665.t1	96.714	852	17	2	1	841	1	852	0	1666
Cs_ont_5g019630	g8898.t1	100	1320	0	0	1	1320	1153	2472	0	2702
Cs_ont_8g019180	g1000.t1	99.916	1192	1	0	1	1192	1	1192	0	2463
Cs_ont_1g011360	g4930.t1	99.893	934	1	0	1	934	1	934	0	1897
Cs_ont_8g019160	g994.t1	100	508	0	0	1	508	1	508	0	1038
Cs_ont_3g028170	g729.t1	100	1122	0	0	1	1122	1	1122	0	2297
Cs_ont_5g020660	g5628.t1	99.919	1242	1	0	150	1391	47	1288	0	2538
Cs_ont_1g025470	g9189.t1	100	814	0	0	1	814	1	814	0	1684
Cs_ont_3g016780	g10720.t1	100	1671	0	0	1	1671	1	1671	0	3426
Cs_ont_1g011380	g4935.t1	97.907	908	1	1	1	890	1	908	0	1806
Cs_ont_1g011320	g4922.t1	97.253	1165	1	1	1	1134	32	1196	0	2283
Cs_ont_5g025320	g9849.t1	68.776	237	20	2	154	336	183	419	1.26e-90	299
Cs_ont_5g023670	g10342.t1	99.225	129	1	0	16	144	9	137	2.66e-94	265
Cs_ont_1g011430	g4940.t1	100	929	0	0	1	929	152	1080	0	1900
Cs_ont_1g011530	g4957.t1	99.579	475	2	0	1	475	1	475	0	971
Cs_ont_8g019210	g9352.t1	100	1082	0	0	1	1082	1	1082	0	2209
Cs_ont_3g004560	g8033.t1	100	829	0	0	1	829	1	829	0	1701
Cs_ont_1g011470	g4946.t1	99.169	722	6	0	4	725	58	779	0	1461
Cs_ont_5g018340	g1885.t1	97.509	1325	0	1	1	1292	1	1325	0	2617
Cs_ont_1g015380	g9456.t1	100	531	0	0	1	531	1	531	0	1091
Cs_ont_5g019640	g8899.t1	99.897	974	1	0	1	974	1	974	0	2000
Cs_ont_1g002420	g3763.t1	99.872	782	1	0	1	782	1	782	0	1587
Cs_ont_1g015360	g9453.t1	100	863	0	0	1	863	1	863	0	1775
Cs_ont_2g031900	g1668.t1	100	881	0	0	43	923	1	881	0	1805
Cs_ont_1g011220	g4911.t1	100	937	0	0	1	937	1	937	0	1908
Cs_ont_8g011320	g5814.t1	100	848	0	0	1	848	11	858	0	1744
Cs_ont_1g011240	g4913.t1	100	940	0	0	1	940	1	940	0	1918
Cs_ont_4g018470	g7336.t1	99.442	1075	6	0	1	1075	1	1075	0	2175
Cs_ont_8g005080	g10937.t1	100	901	0	0	1	901	1	901	0	1853
Cs_ont_5g019620	g8898.t1	100	1041	0	0	1	1041	111	1151	0	2138
Cs_ont_5g024320	g7142.t1	95.509	1091	24	5	4	1092	224	1291	0	2099
Cs_ont_5g022910	g12880.t1	99.899	987	1	0	13	999	38	1024	0	2021
Cs_ont_2g031560	g11789.t1	100	874	0	0	1	874	312	1185	0	1796
Cs_ont_8g011260	g5814.t1	98.939	848	9	0	1	848	11	858	0	1727
Cs_ont_3g028150	g726.t1	100	1127	0	0	1	1127	1	1127	0	2317
Cs_ont_1g011440	g4912.t1	65.371	283	29	3	1	214	1	283	5.71e-113	337
Cs_ont_8g011150	g5787.t1	95.547	786	15	3	10	775	1	786	0	1525
Cs_ont_8g018980	g6205.t1	100	859	0	0	1	859	104	962	0	1769
Cs_ont_5g022760	g8171.t1	100	308	0	0	1	308	1	308	0	626
Cs_ont_1g012140	g4925.t1	68.509	597	143	4	1	554	1	595	0	795
Cs_ont_1g011420	g4939.t1	92.697	849	0	2	1	787	1	849	0	1567
Cs_ont_3g029430	g1897.t1	97.415	1238	0	1	1	1206	1	1238	0	2455
Cs_ont_5g037580	g12105.t1	99.889	900	1	0	18	917	1	900	0	1868
Cs_ont_9g020080	g3630.t1	91.465	785	1	3	1	719	1	785	0	1429
Cs_ont_1g011500	g4949.t1	100	926	0	0	1	926	1	926	0	1887
Cs_ont_9g013400	g5682.t2	78.674	347	5	3	1	278	1	347	0	517
Cs_ont_7g025490	g11648.t1	99.28	1388	4	2	1	1382	1	1388	0	2796
Cs_ont_9g017810	g3693.t1	99.676	1234	0	1	1	1234	1	1230	0	2504
Cs_ont_1g011230	g4912.t1	95.725	772	12	2	1	751	1	772	0	1487
Cs_ont_6g019000	g7478.t1	100	1728	0	0	1	1728	1	1728	0	3531
Cs_ont_3g016770	g10713.t1	100	393	0	0	1	393	1	393	0	810
Cs_ont_7g015190	g3564.t1	99.486	1361	7	0	1	1361	1	1361	0	2799
Cs_ont_5g025430	g13742.t1	100	421	0	0	1	421	1	421	0	856
Cs_ont_5g025460	g13746.t1	100	345	0	0	1	345	1	345	0	711
Cs_ont_5g020330	g321.t1	100	1160	0	0	1	1160	1	1160	0	2399
